# Supplementary material for: Mathematical-based morphological classification of skin eruptions corresponding to the pathophysiological state of chronic spontaneous urticaria
Source: Commun Med (Lond). 2023 Dec 4;3:171. doi: 10.1038/s43856-023-00404-8 (PMC10696082; doi:10.1038/s43856-023-00404-8)
Supplement: Supplementary file 4 — Supplementary Data 1 [file 43856_2023_404_MOESM4_ESM.xlsx]

## Sheet: Sheet1
Fig.2 a	Mast cells					Fig.2b	Basophils
	Average	Standard deviation					Average	Standard deviation
Inhibition ratio						Inhibition ratio
Adenosine 1 uM	0.66408	0.0530159				Adenosine 1 uM	0.235825	0.104728
Adenosine 10 uM	0.82732	0.0559671				Adenosine 100 uM	0.343137	0.115021
Adenosine 100 uM	0.903127	0.0818448				Adenosine 1000 uM	0.33501	0.102949
Fig.2 c	Mast cell			Basophil
	Histamine	Inhibition ratio		Histamine	Inhibition ratio
	1	0.659028		10	0.346236
	1	0.637442		10	0.23826
	1	0.801748		10	0.136181
	1	0.685012		10	0.0915465
	1	0.640786		10	0.312277
	1	0.611177		10	0.209118
	1	0.643738		10	0.385963
	1	0.628001		10	0.167018
	1	0.673907		100	0.387859
	1	0.659958		100	0.518759
	10	0.839184		100	0.449846
	10	0.799815		100	0.221977
	10	0.9734		100	0.343194
	10	0.822842		100	0.240536
	10	0.809702		100	0.385888
	10	0.788399		100	0.197039
	10	0.851931		1000	0.397675
	10	0.782894		1000	0.506889
	10	0.790285		1000	0.23468
	10	0.814747		1000	0.286081
	100	0.90626		1000	0.378451
	100	0.867406		1000	0.247531
	100	1.02185		1000	0.408908
	100	0.959254		1000	0.219864
	100	0.920846
	100	0.882698
	100	0.939399
	100	0.907807
	100	0.921027
	100	0.704719
Fig.2d				Fig.2e
Adenosine(uM)	Average	Standard deviation		Histamine	Inhibition rate of TF
100	0.0345053	0.115426		0	0
250	0.413792	0.0359263		100	0.116124
500	0.82778	0.0204986		100	0.0345053
750	0.910856	0.0102038		250	0.390175
1000	0.932086	0.00215329		250	0.396064
				250	0.455137
				250	0.413792
				500	0.809658
				500	0.823656
				500	0.850028
				500	0.82778
				750	0.905859
				750	0.904114
				750	0.922595
				750	0.910856
				1000	0.933609
				1000	0.930564
				1000	0.932086
				1000	0.932086
Fig.2f				Fig.2g
x座標	Average	Standard deviation		Histamine(nM)	TF-mRNA
0	13.3019	0		1	13.3019
1	58.4424	28.5855		3.16228	38.2294
2	97.2578	48.2555		3.16228	78.6554
3	198.934	78.1803		10	152.522
4	425.253	198.443		10	63.4642
5	1124.57	324.843		10	75.7868
6	1381.86	0		31.6228	240.505
				31.6228	282.755
				31.6228	165.572
				31.6228	106.905
				100	425.661
				100	623.492
				100	226.607
				316.228	894.874
				316.228	1354.27
				1000	1381.86
Fig.5 a-e
	Boundary	Area	Boundary-discunnected	Area fusion	Punctate
gamma_B	0.003913	0.006752	0.003086	0.004829	0.005364
gamma_T	0.008304	0.009543	0.011489	0.038421	0.005778
gamma_M	0.005784	0.004892	0.004283	0.012785	0.00582
alpha_B	0.0077	0.004956	0.004696	0.003546	0.005001
alpha_T	0.005294	0.007241	0.004988	0.00198	0.005071
alpha_M	0.009132	0.009034	0.010811	0.012505	0.003006
mu_B	0.008244	0.009238	0.005021	0.005807	0.007079
mu_T	0.015564	0.002443	0.020236	0.050633	0.013443
mu_M	0.012658	0.01129	0.013464	0.04039	0.009887
delta_B	0.008399	0.007938	0.006902	0.003821	0.004513
delta_T	0.009243	0.013444	0.008564	0.013813	0.005818
delta_M	0.015096	0.020719	0.017046	0.017164	0.007514
dummy	0.004614	0.004267	0.004442	0.007295	0.004991
